# Supplementary material for: Antifouling and Desalination Enhancement of Forward Osmosis-Based Thin Film Composite Membranes via Functionalized Multiwalled Carbon Nanotubes Mixed Matrix Polyethersulfone Substrate
Source: Membranes (Basel). 2025 Aug 8;15(8):240. doi: 10.3390/membranes15080240 (PMC12388661; doi:10.3390/membranes15080240)
Supplement: Supplementary file 1 [file membranes-15-00240-s001.zip]

Archive with 1 entries (1 files):
- membranes-3765189-supplementary.pdf
